# Supplementary material for: Identification of a CO2 Responsive Regulon in Bordetella
Source: PLoS One. 2012 Oct 24;7(10):e47635. doi: 10.1371/journal.pone.0047635 (PMC3480411; doi:10.1371/journal.pone.0047635)
Supplement: Table S3 — qRT-PCR Data and Primers. (XLSX) [file pone.0047635.s004.xlsx]

## Sheet: Sheet1
Table S3. qRT-PCR Data and Primers.
Gene	Gene Annotation	Fold Change using qRT-PCR*	Standard Deviation of qRT-PCR	Fold Change in Gene Expression as analyzed using array *	Standard Error of array	Forward Primer	Reverse Primer
Bb0324	cyaA, cya	7.02148	1.43058	4.00885	1.63238	CACTGAGCAGAACAATCCTTTCC	CGTGAGCATCTGGCTTTCAC
Bb1620	bopD	19.7633	3.00054	1.52581	0.102256	CGGCTCGGTGAAGACATCTAC	GCCTCCCGCATCTGTTGA
Bb1621	bopB	17.7436	2.6035	1.24833	NA	GCTCAATTCGACGAGGCCTAT	TGTGCGTACTCGCCATATCG
Bb2303	bipA	1.79013	0.495893	3.08613	0.548249	CGCGATCACGAACATGGA	TTGCCGGAGACGGTAACG
Bb2540	fliA	-2.11917	1.23418	-3.54799	0.0146211	GAGATGACCTGCTCGAACTTGTC	CGCCTCGGTGACGTTGAG
Bb2552	cheZ	-14.0082	1.01245	-4.68983	0.0617914	TGATGGCGCAGGATTTCC	GCCCACCACGTCCATCAT
Bb2559	flgB	-30.6759	0.934338	-3.36063	0.0537827	CTGATGTACCGCCTGCCTTAC	GCTGTCCATGTCGACGGTATT
Bb2992	fimA	7.03319	1.49603	9.40617	1.85143	CAGACGAAAGCCGACAACGT	TGGCGGAACCATCCAGAT
Bb2993	fhaB	6.73604	1.7943	5.88434	0.430052	GGAATCAGTGCCGACTTCGA	AGTTCCCACCCAGATATTGGGTAT
Bb2994	bvgA	-1.0558	0.96611	1.40666	0.195575	TTGACGATCACCCTGTACTGAGA	TCGAATCCTTCCTTTTCCATCA
Bb2995	bvgS	-1.60345	0.50431	1.73406	0.197735	CGGCCGAGTCGATTCTTG	GAATCAGTTCTTCGAGCAATTGC
Bb3752	sigE	1.20833	0.560108	-2.51438	0.0519074	TGTCGACGCCGAACTTGTC	AGCAGATCGAAGGCTTTCTTGT
Bb2076	recA					GCAACGCGCTCAAGTTCTATTCCT	ACCTTGTTCTTGACCACCTTGACG
* positive numbers indicate increase in the fold-change in transcription of the gene in RB50 grown in 5% CO2 conditions over transcription in atmospheric conditions.
negative numbers indicate the increase in fold-change transcriptiong of the gene in RB50 grown in atmospheric conditions over growth in 5% CO2 conditions.
